# Supplementary material for: Analysis of MicroRNA-Transcription Factors Co-Regulatory Network Linking Depression and Vitamin D Deficiency
Source: Int J Mol Sci. 2024 Jan 17;25(2):1114. doi: 10.3390/ijms25021114 (PMC10815958; doi:10.3390/ijms25021114)
Supplement: Supplementary file 1 [file ijms-25-01114-s001.zip]

Archive with 1 entries (1 files):
- ijms-2781978-supplementary.xlsx
