# Supplementary material for: Analysis of MicroRNA-Transcription Factors Co-Regulatory Network Linking Depression and Vitamin D Deficiency
Source: Int J Mol Sci. 2024 Jan 17;25(2):1114. doi: 10.3390/ijms25021114 (PMC10815958; doi:10.3390/ijms25021114)
Supplement: Supplementary file 1 [file ijms-25-01114-s001.zip › ijms-2781978-supplementary.xlsx]

## Sheet: S1
SUPP. TABLE 1 : 100 co-DEGs between depression and vitamin D deficiency
	DEPRESSION		VITAMIN D DEFICIENCY
Gene Name	adj.P.Val	logFC	adj.P.Val	logFC
ABHD5	0.03294	1.21448	1.71e-06	0.5
ACTN4	0.02949	0.636019	3.88e-04	0.40589
ALPK1	9.48e-06	1.48742	1.14e-04	0.51038
C14ORF119	0.00713	0.658235	3.68e-03	0.26825
CDR2	1.37e-02	0.942377	2.62e-09	0.6617
CEACAM6	3.04e-05	1.81874	2.46e-04	0.68756
CEBPA	6.47e-05	0.886134	8.81e-03	0.4984
COPB1	0.03058	0.527834	2.51e-02	0.2001
DDR2	0.00628	0.412535	0.04969	1.79177
DMXL2	3.54e-03	0.333724	8.74e-05	0.41256
DPYD	0.02572	0.471074	0.03806	2.18056
EIF2C4	0.01875	0.420619	1.72e-03	0.35097
ELP3	0.00713	0.635254	3.44e-03	0.29986
EPHB1	4.49e-02	0.369715	0.03202	1.73246
FAM169A	1.49e-03	0.695079	0.00857	2.69907
GOPC	3.98e-05	1.20629	4.42e-27	1.11
GOT1	1.39e-02	0.354742	1.32e-21	1.31059
GPSM3	2.19e-05	1.5195	5.60e-16	0.92335
HCK	1.38e-02	0.596682	0.0369	2.04519
HERC3	0.01236	0.498598	5.71e-21	1.05
HK3	2.34e-02	0.617779	2.45e-27	1.30007
IFITM3	0.01063	0.690757	7.29e-15	1.17
IFNGR2	6.59e-05	1.18201	5.26e-20	1.05
IK	0.00702	0.569803	6.04e-13	0.80746
IL18	0.04722	0.559171	7.46e-16	0.88709
IL1A	0.01805	0.731027	0.0369	2.35848
INPP5D	0.00855	0.373171	4.69e-25	1.25
INTS10	2.60e-02	0.265036	4.31e-21	0.88878
KCNMB1	9.63e-06	0.922651	0.04029	1.45715
KIAA1324	7.47e-03	0.757218	2.36e-09	1.25
KIF1B	0.04699	0.429007	0.0369	1.51759
KIF5B	0.00934	0.358702	1.33e-20	0.8903
LAIR1	1.42e-04	0.763206	1.93e-17	1.05
LEF1	3.72e-02	0.511756	0.0067	3.57976
LRG1	0.04628	0.610325	6.14e-21	1.31384
LRRK2	0.00692	0.555497	0.02744	2.56811
MAP1B	8.39e-03	0.812049	0.02305	2.05846
MAP3K12	8.97e-06	1.22446	6.73e-16	1.05
MAP3K5	0.0193	0.415982	2.45e-27	1.24
MBD4	0.03052	0.279471	1.57e-27	0.93409
MC1R	1.90e-05	0.915193	1.13e-10	1.25
MED13L	0.01554	0.38146	1.51e-25	1.23
METTL14	4.92e-02	0.565242	7.00e-32	1.16
MGLL	2.15e-04	0.71727	0.04493	1.62478
MNDA	0.03436	0.412713	0.0218	2.42041
MOV10	7.92e-04	0.926514	2.12e-20	1.22
NANS	0.00992	0.433076	5.61e-31	0.99873
NDUFA11	5.90e-04	1.198	2.52e-14	0.7194
NDUFA8	4.08e-02	0.772809	3.23e-12	0.62985
NDUFB3	0.00522	0.629649	2.58e-03	0.34064
NT5C2	0.04287	0.422106	4.42e-27	1.15
NUP214	0.0097	0.404433	2.79e-22	1.05
OAZ1	0.01036	0.329301	1.19e-13	0.78142
OSM	0.03266	0.692136	1.57e-14	1.25
PAF1	0.01824	0.256568	3.55e-31	1.37209
PECAM1	0.03122	0.407217	5.91e-09	0.50846
PGS1	0.02483	0.40947	8.42e-14	0.89329
PIK3CG	0.00687	0.535093	3.55e-31	1.36127
PLK3	1.00e-04	0.669681	1.37e-22	1.1
PPTC7	0.01123	0.375586	2.21e-23	1.29
PRF1	4.49e-04	0.876206	1.60e-13	1.32438
PTAFR	0.02284	0.554652	3.78e-03	0.37716
PTGR1	3.29e-02	0.749976	0.0349	2.61378
PTGS2	0.03052	0.618209	0.00857	0.53856
SERPINB1	0.00856	0.500517	0.03822	1.3652
SH3BP2	0.01643	0.369492	2.49e-02	0.27348
SKAP2	1.64e-04	0.594431	0.0369	2.19336
SNW1	0.03079	0.266092	4.94e-02	0.17736
SPATA2L	0.0078	0.470536	1.46e-02	0.44338
TLR2	0.01717	0.615026	0.00857	0.83
VASH2	5.53e-03	1.05151	0.0369	1.3574
FGFR1	2.05e-03	-1.09081	0.04972	-1.30633
C19ORF53	1.80e-02	-0.328328	3.87e-06	-0.33633
CADM1	0.027237	-1.82887	0.02744	-1.63286
CD27	0.01876	-0.585731	0.02713	-2.16751
CR2	0.04276	-2.77	0.02618	-1.63014
FAM171B	0.039522	-1.92882	0.02852	-1.80538
GPAT2	2.05e-03	1.09081	0.02713	-1.64337
KIF5C	0.021203	-1.98113	0.04969	-1.23819
L3MBTL4	3.64e-04	-1.18379	0.03308	-1.37434
MED12L	4.03e-02	-0.892389	0.03308	-1.52359
NT5E	3.06e-03	-1.14072	0.02305	-2.02287
PAPSS2	0.004151	-2.05585	0.02936	-1.91722
PARD3	0.035198	-1.61465	0.02305	-2.25606
PAX8-AS1	0.027367	-2.04104	0.0369	-1.90144
PHKA1	0.02276	-1.2953	0.03878	-1.74477
RPP40	2.33e-04	-1.32483	1.31e-03	-0.39523
SAP30L	1.73e-02	-0.857454	4.84e-20	-0.87429
SCD5	1.28e-03	-0.761632	0.0276	-1.52796
SEC22A	1.75e-02	-1.47074	1.14e-04	-0.36603
SHROOM3	0.026665	-1.6979	0.03202	-2.43477
TBC1D4	0.01674	-0.63025	0.02713	-1.55671
TMEM99	3.01e-02	-0.494525	0.03806	-1.37397
TOM1L1	0.026938	-1.29364	0.0218	-2.36047
TRIAP1	3.95e-03	-0.555451	2.09e-02	-0.21159
TSPYL5	5.87e-06	-1.29836	0.00958	-2.78523
TXNIP	0.015993	-3.07	0.02354	-2.96262
ZNF248	1.78e-04	-1.59534	1.12e-02	-0.25859
ZNF7	4.12e-05	-1.63933	4.58e-05	-0.51919
ZNF711	0.039925	-1.63685	0.01994	-1.87942

## Sheet: S2
SUPP. TABLE 2
GENE ONTHOLOGY ENRICHEMENT
#term ID	term description	observed gene count	background gene count	strength	false discovery rate	matching proteins in your network (IDs)	matching proteins in your network (labels)
GO:0006793	Phosphorus metabolic process	27	1902	0.46	0.0055	9606.ENSP00000210444,9606.ENSP00000249910,9606.ENSP00000257770,9606.ENSP00000260010,9606.ENSP00000262764,9606.ENSP00000292432,9606.ENSP00000298910,9606.ENSP00000339479,9606.ENSP00000346255,9606.ENSP00000351908,9606.ENSP00000356899,9606.ENSP00000359211,9606.ENSP00000361275,9606.ENSP00000362873,9606.ENSP00000365012,9606.ENSP00000381097,9606.ENSP00000389160,9606.ENSP00000389395,9606.ENSP00000393312,…	NANS,MBD4,NT5E,TLR2,PGS1,HK3,LRRK2,NT5C2,PPTC7,MAP3K5,DDR2,DPYD,PLK3,NDUFA8,HCK,EPHB1,NDUFA11,GPAT2,FGFR1,INPP5D,PAPSS2,NDUFB3,PIK3CG,PTAFR,MAP3K12,ABHD5,ALPK1
GO:0006796	Phosphate-containing compound metabolic process	26	1877	0.44	0.0055	9606.ENSP00000249910,9606.ENSP00000257770,9606.ENSP00000260010,9606.ENSP00000262764,9606.ENSP00000292432,9606.ENSP00000298910,9606.ENSP00000339479,9606.ENSP00000346255,9606.ENSP00000351908,9606.ENSP00000356899,9606.ENSP00000359211,9606.ENSP00000361275,9606.ENSP00000362873,9606.ENSP00000365012,9606.ENSP00000381097,9606.ENSP00000389160,9606.ENSP00000389395,9606.ENSP00000393312,9606.ENSP00000405338,…	MBD4,NT5E,TLR2,PGS1,HK3,LRRK2,NT5C2,PPTC7,MAP3K5,DDR2,DPYD,PLK3,NDUFA8,HCK,EPHB1,NDUFA11,GPAT2,FGFR1,INPP5D,PAPSS2,NDUFB3,PIK3CG,PTAFR,MAP3K12,ABHD5,ALPK1
GO:0031349	Positive regulation of defense response	11	296	0.87	0.0055	9606.ENSP00000215781,9606.ENSP00000260010,9606.ENSP00000280357,9606.ENSP00000298910,9606.ENSP00000329797,9606.ENSP00000356438,9606.ENSP00000357123,9606.ENSP00000364183,9606.ENSP00000365012,9606.ENSP00000419260,9606.ENSP00000427514	OSM,TLR2,IL18,LRRK2,CADM1,PTGS2,MNDA,GPSM3,HCK,PIK3CG,CEBPA
GO:0050729	Positive regulation of inflammatory response	8	145	2023-04-01	0.0055	9606.ENSP00000215781,9606.ENSP00000260010,9606.ENSP00000280357,9606.ENSP00000298910,9606.ENSP00000356438,9606.ENSP00000364183,9606.ENSP00000419260,9606.ENSP00000427514	OSM,TLR2,IL18,LRRK2,PTGS2,GPSM3,PIK3CG,CEBPA
GO:0001817	Regulation of cytokine production	15	739	0.61	0.0094	9606.ENSP00000215781,9606.ENSP00000260010,9606.ENSP00000263339,9606.ENSP00000265165,9606.ENSP00000280357,9606.ENSP00000298910,9606.ENSP00000329797,9606.ENSP00000356438,9606.ENSP00000357123,9606.ENSP00000364183,9606.ENSP00000370115,9606.ENSP00000405338,9606.ENSP00000419260,9606.ENSP00000442658,9606.ENSP00000451605	OSM,TLR2,IL1A,LEF1,IL18,LRRK2,CADM1,PTGS2,MNDA,GPSM3,SERPINB1,INPP5D,PIK3CG,PTAFR,MC1R
GO:0032103	Positive regulation of response to external stimulus	12	453	0.73	0.0094	9606.ENSP00000215781,9606.ENSP00000260010,9606.ENSP00000280357,9606.ENSP00000298910,9606.ENSP00000329797,9606.ENSP00000356438,9606.ENSP00000357123,9606.ENSP00000364183,9606.ENSP00000365012,9606.ENSP00000393312,9606.ENSP00000419260,9606.ENSP00000427514	OSM,TLR2,IL18,LRRK2,CADM1,PTGS2,MNDA,GPSM3,HCK,FGFR1,PIK3CG,CEBPA
GO:0048522	Positive regulation of cellular process	49	5584	0.25	0.0094	9606.ENSP00000199764,9606.ENSP00000215781,9606.ENSP00000221265,9606.ENSP00000252699,9606.ENSP00000256398,9606.ENSP00000260010,9606.ENSP00000263339,9606.ENSP00000265165,9606.ENSP00000266557,9606.ENSP00000274629,9606.ENSP00000280357,9606.ENSP00000296755,9606.ENSP00000298910,9606.ENSP00000302621,9606.ENSP00000307078,9606.ENSP00000322802,9606.ENSP00000329797,9606.ENSP00000351908,9606.ENSP00000353922,…	CEACAM6,OSM,PAF1,ACTN4,ELP3,TLR2,IL1A,LEF1,CD27,KCNMB1,IL18,MAP1B,LRRK2,LRG1,KIF5B,TSPYL5,CADM1,MAP3K5,ZNF711,PTGS2,DDR2,MNDA,KIAA1324,PLK3,PARD3,GPSM3,HCK,IFNGR2,METTL14,EPHB1,FGFR1,PRF1,MOV10,INPP5D,MED12L,PIK3CG,CEBPA,VASH2,PTAFR,MAP3K12,TRIAP1,SNW1,MC1R,PECAM1,TOM1L1,TXNIP,OAZ1,ABHD5,ALPK1
GO:0048584	Positive regulation of response to stimulus	27	2131	0.41	0.0094	9606.ENSP00000215781,9606.ENSP00000252699,9606.ENSP00000260010,9606.ENSP00000263339,9606.ENSP00000265165,9606.ENSP00000266557,9606.ENSP00000280357,9606.ENSP00000298910,9606.ENSP00000302621,9606.ENSP00000322802,9606.ENSP00000329797,9606.ENSP00000351908,9606.ENSP00000356024,9606.ENSP00000356438,9606.ENSP00000356899,9606.ENSP00000357123,9606.ENSP00000364183,9606.ENSP00000365012,9606.ENSP00000393312,…	OSM,ACTN4,TLR2,IL1A,LEF1,CD27,IL18,LRRK2,LRG1,TSPYL5,CADM1,MAP3K5,CR2,PTGS2,DDR2,MNDA,GPSM3,HCK,FGFR1,INPP5D,PIK3CG,CEBPA,PTAFR,MAP3K12,SNW1,MC1R,ALPK1
GO:0050727	Regulation of inflammatory response	11	371	0.78	0.0094	9606.ENSP00000215781,9606.ENSP00000257770,9606.ENSP00000260010,9606.ENSP00000265052,9606.ENSP00000280357,9606.ENSP00000298910,9606.ENSP00000356438,9606.ENSP00000364183,9606.ENSP00000365012,9606.ENSP00000419260,9606.ENSP00000427514	OSM,NT5E,TLR2,MGLL,IL18,LRRK2,PTGS2,GPSM3,HCK,PIK3CG,CEBPA
GO:0051240	Positive regulation of multicellular organismal process	22	1505	0.47	0.0094	9606.ENSP00000215781,9606.ENSP00000260010,9606.ENSP00000263339,9606.ENSP00000265165,9606.ENSP00000266557,9606.ENSP00000280357,9606.ENSP00000296755,9606.ENSP00000297109,9606.ENSP00000298910,9606.ENSP00000302621,9606.ENSP00000329797,9606.ENSP00000356438,9606.ENSP00000357123,9606.ENSP00000363921,9606.ENSP00000364183,9606.ENSP00000381097,9606.ENSP00000405338,9606.ENSP00000419260,9606.ENSP00000428324,…	OSM,TLR2,IL1A,LEF1,CD27,IL18,MAP1B,SAP30L,LRRK2,LRG1,CADM1,PTGS2,MNDA,PARD3,GPSM3,EPHB1,INPP5D,PIK3CG,VASH2,PTAFR,SNW1,MC1R
GO:0019637	Organophosphate metabolic process	16	914	0.55	0.0179	9606.ENSP00000249910,9606.ENSP00000257770,9606.ENSP00000262764,9606.ENSP00000292432,9606.ENSP00000298910,9606.ENSP00000339479,9606.ENSP00000359211,9606.ENSP00000362873,9606.ENSP00000389160,9606.ENSP00000389395,9606.ENSP00000405338,9606.ENSP00000406157,9606.ENSP00000407336,9606.ENSP00000419260,9606.ENSP00000442658,9606.ENSP00000495778	MBD4,NT5E,PGS1,HK3,LRRK2,NT5C2,DPYD,NDUFA8,NDUFA11,GPAT2,INPP5D,PAPSS2,NDUFB3,PIK3CG,PTAFR,ABHD5
GO:0030335	Positive regulation of cell migration	12	529	0.66	0.0191	9606.ENSP00000199764,9606.ENSP00000252699,9606.ENSP00000256398,9606.ENSP00000263339,9606.ENSP00000265165,9606.ENSP00000356438,9606.ENSP00000356899,9606.ENSP00000364183,9606.ENSP00000393312,9606.ENSP00000419260,9606.ENSP00000442658,9606.ENSP00000457421	CEACAM6,ACTN4,ELP3,IL1A,LEF1,PTGS2,DDR2,GPSM3,FGFR1,PIK3CG,PTAFR,PECAM1
GO:0071310	Cellular response to organic substance	25	2019	0.4	0.0191	9606.ENSP00000215781,9606.ENSP00000221265,9606.ENSP00000252699,9606.ENSP00000260010,9606.ENSP00000263339,9606.ENSP00000265165,9606.ENSP00000274629,9606.ENSP00000280357,9606.ENSP00000296755,9606.ENSP00000298910,9606.ENSP00000307078,9606.ENSP00000351908,9606.ENSP00000356438,9606.ENSP00000356899,9606.ENSP00000357123,9606.ENSP00000359539,9606.ENSP00000365012,9606.ENSP00000366863,9606.ENSP00000371425,…	OSM,PAF1,ACTN4,TLR2,IL1A,LEF1,KCNMB1,IL18,MAP1B,LRRK2,KIF5B,MAP3K5,PTGS2,DDR2,MNDA,GOT1,HCK,TBC1D4,IFNGR2,IFITM3,FGFR1,PIK3CG,CEBPA,PTAFR,SNW1
GO:0031347	Regulation of defense response	13	638	0.61	0.0216	9606.ENSP00000215781,9606.ENSP00000257770,9606.ENSP00000260010,9606.ENSP00000265052,9606.ENSP00000280357,9606.ENSP00000298910,9606.ENSP00000329797,9606.ENSP00000356438,9606.ENSP00000357123,9606.ENSP00000364183,9606.ENSP00000365012,9606.ENSP00000419260,9606.ENSP00000427514	OSM,NT5E,TLR2,MGLL,IL18,LRRK2,CADM1,PTGS2,MNDA,GPSM3,HCK,PIK3CG,CEBPA
GO:0042127	Regulation of cell population proliferation	22	1669	0.42	0.0216	9606.ENSP00000005587,9606.ENSP00000199764,9606.ENSP00000215781,9606.ENSP00000260010,9606.ENSP00000263339,9606.ENSP00000265165,9606.ENSP00000280357,9606.ENSP00000298910,9606.ENSP00000302621,9606.ENSP00000322802,9606.ENSP00000351908,9606.ENSP00000356438,9606.ENSP00000356899,9606.ENSP00000357123,9606.ENSP00000365012,9606.ENSP00000381097,9606.ENSP00000393312,9606.ENSP00000405338,9606.ENSP00000427514,…	SKAP2,CEACAM6,OSM,TLR2,IL1A,LEF1,IL18,LRRK2,LRG1,TSPYL5,MAP3K5,PTGS2,DDR2,MNDA,HCK,EPHB1,FGFR1,INPP5D,CEBPA,VASH2,PTAFR,TXNIP
GO:0048518	Positive regulation of biological process	51	6207	0.22	0.0216	9606.ENSP00000199764,9606.ENSP00000215781,9606.ENSP00000221265,9606.ENSP00000252699,9606.ENSP00000256398,9606.ENSP00000260010,9606.ENSP00000263339,9606.ENSP00000265165,9606.ENSP00000266557,9606.ENSP00000274629,9606.ENSP00000280357,9606.ENSP00000296755,9606.ENSP00000297109,9606.ENSP00000298910,9606.ENSP00000302621,9606.ENSP00000307078,9606.ENSP00000322802,9606.ENSP00000329797,9606.ENSP00000351908,…	CEACAM6,OSM,PAF1,ACTN4,ELP3,TLR2,IL1A,LEF1,CD27,KCNMB1,IL18,MAP1B,SAP30L,LRRK2,LRG1,KIF5B,TSPYL5,CADM1,MAP3K5,ZNF711,CR2,PTGS2,DDR2,MNDA,KIAA1324,PLK3,PARD3,GPSM3,HCK,IFNGR2,METTL14,EPHB1,FGFR1,PRF1,MOV10,INPP5D,MED12L,PIK3CG,CEBPA,VASH2,PTAFR,MAP3K12,TRIAP1,SNW1,MC1R,PECAM1,TOM1L1,TXNIP,OAZ1,ABHD5,ALPK1
GO:0051897	Positive regulation of protein kinase B signaling	6	113	2023-03-01	0.0243	9606.ENSP00000215781,9606.ENSP00000280357,9606.ENSP00000322802,9606.ENSP00000393312,9606.ENSP00000419260,9606.ENSP00000451605	OSM,IL18,TSPYL5,FGFR1,PIK3CG,MC1R
GO:0001819	Positive regulation of cytokine production	11	482	0.66	0.0255	9606.ENSP00000215781,9606.ENSP00000260010,9606.ENSP00000263339,9606.ENSP00000280357,9606.ENSP00000298910,9606.ENSP00000329797,9606.ENSP00000356438,9606.ENSP00000357123,9606.ENSP00000364183,9606.ENSP00000419260,9606.ENSP00000442658	OSM,TLR2,IL1A,IL18,LRRK2,CADM1,PTGS2,MNDA,GPSM3,PIK3CG,PTAFR
GO:0043067	Regulation of programmed cell death	20	1492	0.43	0.0321	9606.ENSP00000199764,9606.ENSP00000252699,9606.ENSP00000263339,9606.ENSP00000265165,9606.ENSP00000266557,9606.ENSP00000298910,9606.ENSP00000351908,9606.ENSP00000356438,9606.ENSP00000356899,9606.ENSP00000357123,9606.ENSP00000361275,9606.ENSP00000362306,9606.ENSP00000365012,9606.ENSP00000393312,9606.ENSP00000398568,9606.ENSP00000405338,9606.ENSP00000419260,9606.ENSP00000449038,9606.ENSP00000449795,…	CEACAM6,ACTN4,IL1A,LEF1,CD27,LRRK2,MAP3K5,PTGS2,DDR2,MNDA,PLK3,AGO4,HCK,FGFR1,PRF1,INPP5D,PIK3CG,MAP3K12,TRIAP1,TXNIP
GO:0080134	Regulation of response to stress	19	1373	0.44	0.0323	9606.ENSP00000215781,9606.ENSP00000257770,9606.ENSP00000260010,9606.ENSP00000263339,9606.ENSP00000265052,9606.ENSP00000266557,9606.ENSP00000280357,9606.ENSP00000298910,9606.ENSP00000329797,9606.ENSP00000351908,9606.ENSP00000356438,9606.ENSP00000356899,9606.ENSP00000357123,9606.ENSP00000364183,9606.ENSP00000365012,9606.ENSP00000381097,9606.ENSP00000419260,9606.ENSP00000427514,9606.ENSP00000449795	OSM,NT5E,TLR2,IL1A,MGLL,CD27,IL18,LRRK2,CADM1,MAP3K5,PTGS2,DDR2,MNDA,GPSM3,HCK,EPHB1,PIK3CG,CEBPA,TRIAP1
GO:0034097	Response to cytokine	14	804	0.54	0.0335	9606.ENSP00000215781,9606.ENSP00000252699,9606.ENSP00000260010,9606.ENSP00000263339,9606.ENSP00000265165,9606.ENSP00000280357,9606.ENSP00000307078,9606.ENSP00000351908,9606.ENSP00000356438,9606.ENSP00000357123,9606.ENSP00000365012,9606.ENSP00000371425,9606.ENSP00000382707,9606.ENSP00000427514	OSM,ACTN4,TLR2,IL1A,LEF1,IL18,KIF5B,MAP3K5,PTGS2,MNDA,HCK,IFNGR2,IFITM3,CEBPA
GO:0006950	Response to stress	33	3358	0.3	0.0343	9606.ENSP00000249910,9606.ENSP00000252699,9606.ENSP00000260010,9606.ENSP00000263339,9606.ENSP00000265052,9606.ENSP00000274629,9606.ENSP00000280357,9606.ENSP00000296755,9606.ENSP00000298910,9606.ENSP00000302621,9606.ENSP00000307078,9606.ENSP00000351908,9606.ENSP00000356024,9606.ENSP00000356438,9606.ENSP00000356899,9606.ENSP00000357123,9606.ENSP00000358955,9606.ENSP00000361275,9606.ENSP00000365012,…	MBD4,ACTN4,TLR2,IL1A,MGLL,KCNMB1,IL18,MAP1B,LRRK2,LRG1,KIF5B,MAP3K5,CR2,PTGS2,DDR2,MNDA,KIAA1324,PLK3,HCK,IFNGR2,IFITM3,PRF1,MOV10,PAPSS2,PIK3CG,CEBPA,PTAFR,MAP3K12,TRIAP1,SNW1,MC1R,TXNIP,ALPK1
GO:0010941	Regulation of cell death	21	1651	0.41	0.0343	9606.ENSP00000199764,9606.ENSP00000252699,9606.ENSP00000263339,9606.ENSP00000265165,9606.ENSP00000266557,9606.ENSP00000298910,9606.ENSP00000351908,9606.ENSP00000356438,9606.ENSP00000356899,9606.ENSP00000357123,9606.ENSP00000361275,9606.ENSP00000362306,9606.ENSP00000365012,9606.ENSP00000381097,9606.ENSP00000393312,9606.ENSP00000398568,9606.ENSP00000405338,9606.ENSP00000419260,9606.ENSP00000449038,…	CEACAM6,ACTN4,IL1A,LEF1,CD27,LRRK2,MAP3K5,PTGS2,DDR2,MNDA,PLK3,AGO4,HCK,EPHB1,FGFR1,PRF1,INPP5D,PIK3CG,MAP3K12,TRIAP1,TXNIP
GO:0031663	Lipopolysaccharide-mediated signaling pathway	4	39	1931-01-01	0.0343	9606.ENSP00000260010,9606.ENSP00000280357,9606.ENSP00000365012,9606.ENSP00000442658	TLR2,IL18,HCK,PTAFR
GO:0044281	Small molecule metabolic process	21	1645	0.41	0.0343	9606.ENSP00000210444,9606.ENSP00000249910,9606.ENSP00000257770,9606.ENSP00000260010,9606.ENSP00000265052,9606.ENSP00000292432,9606.ENSP00000298910,9606.ENSP00000316329,9606.ENSP00000339479,9606.ENSP00000356438,9606.ENSP00000359211,9606.ENSP00000359539,9606.ENSP00000362873,9606.ENSP00000385763,9606.ENSP00000389160,9606.ENSP00000389395,9606.ENSP00000406157,9606.ENSP00000407336,9606.ENSP00000427514,…	NANS,MBD4,NT5E,TLR2,MGLL,HK3,LRRK2,SCD5,NT5C2,PTGS2,DPYD,GOT1,NDUFA8,PTGR1,NDUFA11,GPAT2,PAPSS2,NDUFB3,CEBPA,PTAFR,ABHD5
GO:0071345	Cellular response to cytokine stimulus	13	711	0.57	0.0343	9606.ENSP00000215781,9606.ENSP00000252699,9606.ENSP00000260010,9606.ENSP00000263339,9606.ENSP00000265165,9606.ENSP00000280357,9606.ENSP00000307078,9606.ENSP00000351908,9606.ENSP00000357123,9606.ENSP00000365012,9606.ENSP00000371425,9606.ENSP00000382707,9606.ENSP00000427514	OSM,ACTN4,TLR2,IL1A,LEF1,IL18,KIF5B,MAP3K5,MNDA,HCK,IFNGR2,IFITM3,CEBPA
GO:0050793	Regulation of developmental process	27	2492	0.34	0.0349	9606.ENSP00000215781,9606.ENSP00000221265,9606.ENSP00000252699,9606.ENSP00000260010,9606.ENSP00000263339,9606.ENSP00000265165,9606.ENSP00000266557,9606.ENSP00000280357,9606.ENSP00000296043,9606.ENSP00000296755,9606.ENSP00000297109,9606.ENSP00000298910,9606.ENSP00000302621,9606.ENSP00000351908,9606.ENSP00000356438,9606.ENSP00000356899,9606.ENSP00000362306,9606.ENSP00000363921,9606.ENSP00000365012,…	OSM,PAF1,ACTN4,TLR2,IL1A,LEF1,CD27,IL18,SHROOM3,MAP1B,SAP30L,LRRK2,LRG1,MAP3K5,PTGS2,DDR2,AGO4,PARD3,HCK,METTL14,EPHB1,FGFR1,MOV10,INPP5D,CEBPA,VASH2,SNW1
GO:0009605	Response to external stimulus	26	2355	0.35	0.0353	9606.ENSP00000221265,9606.ENSP00000260010,9606.ENSP00000263339,9606.ENSP00000265165,9606.ENSP00000280357,9606.ENSP00000296043,9606.ENSP00000296755,9606.ENSP00000298910,9606.ENSP00000302621,9606.ENSP00000307078,9606.ENSP00000351908,9606.ENSP00000356024,9606.ENSP00000356438,9606.ENSP00000356899,9606.ENSP00000358955,9606.ENSP00000365012,9606.ENSP00000371425,9606.ENSP00000381097,9606.ENSP00000382707,…	PAF1,TLR2,IL1A,LEF1,IL18,SHROOM3,MAP1B,LRRK2,LRG1,KIF5B,MAP3K5,CR2,PTGS2,DDR2,KIAA1324,HCK,IFNGR2,EPHB1,IFITM3,KIF5C,PRF1,MOV10,PIK3CG,PTAFR,TXNIP,ALPK1
GO:1901701	Cellular response to oxygen-containing compound	16	1057	0.48	0.0358	9606.ENSP00000221265,9606.ENSP00000260010,9606.ENSP00000263339,9606.ENSP00000274629,9606.ENSP00000280357,9606.ENSP00000296755,9606.ENSP00000298910,9606.ENSP00000351908,9606.ENSP00000356438,9606.ENSP00000356899,9606.ENSP00000359539,9606.ENSP00000365012,9606.ENSP00000366863,9606.ENSP00000419260,9606.ENSP00000442658,9606.ENSP00000451129	PAF1,TLR2,IL1A,KCNMB1,IL18,MAP1B,LRRK2,MAP3K5,PTGS2,DDR2,GOT1,HCK,TBC1D4,PIK3CG,PTAFR,SNW1
GO:0048661	Positive regulation of smooth muscle cell proliferation	5	85	2023-07-01	0.0414	9606.ENSP00000280357,9606.ENSP00000351908,9606.ENSP00000356438,9606.ENSP00000356899,9606.ENSP00000442658	IL18,MAP3K5,PTGS2,DDR2,PTAFR
GO:0002376	Immune system process	24	2121	0.36	0.0429	9606.ENSP00000005587,9606.ENSP00000215781,9606.ENSP00000260010,9606.ENSP00000263339,9606.ENSP00000265165,9606.ENSP00000266557,9606.ENSP00000280357,9606.ENSP00000307078,9606.ENSP00000329797,9606.ENSP00000351908,9606.ENSP00000356024,9606.ENSP00000357123,9606.ENSP00000365012,9606.ENSP00000371425,9606.ENSP00000375622,9606.ENSP00000381097,9606.ENSP00000382707,9606.ENSP00000398568,9606.ENSP00000405338,…	SKAP2,OSM,TLR2,IL1A,LEF1,CD27,IL18,KIF5B,CADM1,MAP3K5,CR2,MNDA,HCK,IFNGR2,LAIR1,EPHB1,IFITM3,PRF1,INPP5D,PIK3CG,CEBPA,PTAFR,PECAM1,ALPK1
GO:0002443	Leukocyte mediated immunity	7	211	0.82	0.0429	9606.ENSP00000266557,9606.ENSP00000280357,9606.ENSP00000307078,9606.ENSP00000356024,9606.ENSP00000398568,9606.ENSP00000405338,9606.ENSP00000419260	CD27,IL18,KIF5B,CR2,PRF1,INPP5D,PIK3CG
GO:0006955	Immune response	18	1321	0.44	0.0429	9606.ENSP00000215781,9606.ENSP00000260010,9606.ENSP00000263339,9606.ENSP00000265165,9606.ENSP00000266557,9606.ENSP00000280357,9606.ENSP00000307078,9606.ENSP00000351908,9606.ENSP00000356024,9606.ENSP00000365012,9606.ENSP00000371425,9606.ENSP00000375622,9606.ENSP00000382707,9606.ENSP00000398568,9606.ENSP00000405338,9606.ENSP00000419260,9606.ENSP00000442658,9606.ENSP00000498374	OSM,TLR2,IL1A,LEF1,CD27,IL18,KIF5B,MAP3K5,CR2,HCK,IFNGR2,LAIR1,IFITM3,PRF1,INPP5D,PIK3CG,PTAFR,ALPK1
GO:0009158	Ribonucleoside monophosphate catabolic process	3	15	2023-06-01	0.0429	9606.ENSP00000257770,9606.ENSP00000339479,9606.ENSP00000359211	NT5E,NT5C2,DPYD
GO:0032101	Regulation of response to external stimulus	15	964	0.5	0.0429	9606.ENSP00000215781,9606.ENSP00000257770,9606.ENSP00000260010,9606.ENSP00000265052,9606.ENSP00000280357,9606.ENSP00000298910,9606.ENSP00000329797,9606.ENSP00000356438,9606.ENSP00000357123,9606.ENSP00000364183,9606.ENSP00000365012,9606.ENSP00000393312,9606.ENSP00000419260,9606.ENSP00000427514,9606.ENSP00000451129	OSM,NT5E,TLR2,MGLL,IL18,LRRK2,CADM1,PTGS2,MNDA,GPSM3,HCK,FGFR1,PIK3CG,CEBPA,SNW1
GO:0042981	Regulation of apoptotic process	19	1462	0.42	0.0429	9606.ENSP00000199764,9606.ENSP00000252699,9606.ENSP00000263339,9606.ENSP00000265165,9606.ENSP00000266557,9606.ENSP00000298910,9606.ENSP00000351908,9606.ENSP00000356438,9606.ENSP00000356899,9606.ENSP00000357123,9606.ENSP00000361275,9606.ENSP00000362306,9606.ENSP00000365012,9606.ENSP00000393312,9606.ENSP00000405338,9606.ENSP00000419260,9606.ENSP00000449038,9606.ENSP00000449795,9606.ENSP00000462521	CEACAM6,ACTN4,IL1A,LEF1,CD27,LRRK2,MAP3K5,PTGS2,DDR2,MNDA,PLK3,AGO4,HCK,FGFR1,INPP5D,PIK3CG,MAP3K12,TRIAP1,TXNIP
GO:0045595	Regulation of cell differentiation	20	1582	0.41	0.0429	9606.ENSP00000215781,9606.ENSP00000221265,9606.ENSP00000252699,9606.ENSP00000260010,9606.ENSP00000263339,9606.ENSP00000265165,9606.ENSP00000266557,9606.ENSP00000280357,9606.ENSP00000296755,9606.ENSP00000298910,9606.ENSP00000302621,9606.ENSP00000351908,9606.ENSP00000356438,9606.ENSP00000356899,9606.ENSP00000373474,9606.ENSP00000381097,9606.ENSP00000393312,9606.ENSP00000405338,9606.ENSP00000427514,…	OSM,PAF1,ACTN4,TLR2,IL1A,LEF1,CD27,IL18,MAP1B,LRRK2,LRG1,MAP3K5,PTGS2,DDR2,METTL14,EPHB1,FGFR1,INPP5D,CEBPA,SNW1
GO:0002252	Immune effector process	9	375	0.68	0.0478	9606.ENSP00000265165,9606.ENSP00000266557,9606.ENSP00000280357,9606.ENSP00000307078,9606.ENSP00000356024,9606.ENSP00000365012,9606.ENSP00000398568,9606.ENSP00000405338,9606.ENSP00000419260	LEF1,CD27,IL18,KIF5B,CR2,HCK,PRF1,INPP5D,PIK3CG
KEGG PATHWAYS
#term ID	term description	observed gene count	background gene count	strength	false discovery rate	matching proteins in your network (IDs)	matching proteins in your network (labels)
hsa04932	Non-alcoholic fatty liver disease	6	146	0.92	0.0367	9606.ENSP00000263339,9606.ENSP00000351908,9606.ENSP00000362873,9606.ENSP00000389160,9606.ENSP00000407336,9606.ENSP00000427514	IL1A,MAP3K5,NDUFA8,NDUFA11,NDUFB3,CEBPA
hsa05012	Parkinson disease	7	236	0.78	0.0367	9606.ENSP00000298910,9606.ENSP00000307078,9606.ENSP00000351908,9606.ENSP00000362873,9606.ENSP00000389160,9606.ENSP00000393379,9606.ENSP00000407336	LRRK2,KIF5B,MAP3K5,NDUFA8,NDUFA11,KIF5C,NDUFB3
hsa01100	Metabolic pathways	17	1435	0.38	0.0488	9606.ENSP00000210444,9606.ENSP00000257770,9606.ENSP00000262764,9606.ENSP00000265052,9606.ENSP00000292432,9606.ENSP00000316329,9606.ENSP00000339479,9606.ENSP00000356438,9606.ENSP00000359211,9606.ENSP00000359539,9606.ENSP00000362873,9606.ENSP00000389160,9606.ENSP00000389395,9606.ENSP00000405338,9606.ENSP00000406157,9606.ENSP00000407336,9606.ENSP00000419260	NANS,NT5E,PGS1,MGLL,HK3,SCD5,NT5C2,PTGS2,DPYD,GOT1,NDUFA8,NDUFA11,GPAT2,INPP5D,PAPSS2,NDUFB3,PIK3CG
hsa04520	Adherens junction	4	69	2023-07-01	0.0488	9606.ENSP00000252699,9606.ENSP00000265165,9606.ENSP00000363921,9606.ENSP00000393312	ACTN4,LEF1,PARD3,FGFR1
hsa04723	Retrograde endocannabinoid signaling	5	142	0.85	0.0488	9606.ENSP00000265052,9606.ENSP00000356438,9606.ENSP00000362873,9606.ENSP00000389160,9606.ENSP00000407336	MGLL,PTGS2,NDUFA8,NDUFA11,NDUFB3
hsa05010	Alzheimer disease	8	354	0.66	0.0488	9606.ENSP00000263339,9606.ENSP00000307078,9606.ENSP00000351908,9606.ENSP00000356438,9606.ENSP00000362873,9606.ENSP00000389160,9606.ENSP00000393379,9606.ENSP00000407336	IL1A,KIF5B,MAP3K5,PTGS2,NDUFA8,NDUFA11,KIF5C,NDUFB3

## Sheet: S3
SUPP. TABLE 3: interference score and reference count of the six depD hub genes from the Comparative Toxicogenomic Database (CTD)
	gene	disorder	inference score	references
	PECAM1	Depressive disorder	88.2	124			HUB GENE	Depressive disorder	Major depressive disorder	Osteoporosis	Bone diseases	vitamin D deficinecy
	PECAM1	Major depressive disorder	8.84	21			PECAM1	88.2	8.84	57.63	16.68	3.5
	PECAM1	Osteoporosis	57.63	28			TLR2	101.87	20.92	52.13	31.68	7.51
	PECAM1	Bone diseases	16.68	5			PTGS2	264.63	41.74	97.07	78.73	12.96
	PECAM1	vitamin D deficinecy	3.5	1			HCK	60.92	10.15	38.33	35.56	3.5
	TLR2	Depressive disorder	101.87	95			LRRK2	60.92	20.82	30.28	26.29	3.5
	TLR2	Major depressive disorder	20.92	12			IL18	153.11	16.75	63.14	42.1	3.37
	TLR2	Osteoporosis	52.13	29
	TLR2	Bone diseases	31.68	14
	TLR2	vitamin D deficinecy	7.51	4
	PTGS2	Depressive disorder	264.63	386
	PTGS2	Major depressive disorder	41.74	114
	PTGS2	Osteoporosis	97.07	72
	PTGS2	Bone diseases	78.73	34
	PTGS2	vitamin D deficinecy	12.96	7
	HCK	Depressive disorder	60.92	54
	HCK	Major depressive disorder	10.15	5
	HCK	Osteoporosis	38.33	24
	HCK	Bone diseases	35.56	14
	HCK	vitamin D deficinecy	3.5	1
	LRRK2	Depressive disorder	60.92	75
	LRRK2	Major depressive disorder	20.82	9
	LRRK2	Osteoporosis	30.28	19
	LRRK2	Bone diseases	26.29	10
	LRRK2	vitamin D deficinecy	3.5	1
	IL18	Depressive disorder	153.11	131
	IL18	Major depressive disorder	16.75	14
	IL18	Osteoporosis	63.14	49
	IL18	Bone diseases	42.1	19
	IL18	vitamin D deficinecy	3.37	1

## Sheet: S4
SUPP. TABLE 4 - Construction of TF-hub genes-microRNA regulatory network in NetworkAnalyst
ID	Function	Degree	Betweenness
PTGS2	hub gene	13	102.94
TLR2	hub gene	8	39.39
LRRK2	hub gene	5	6.57
TFAP2A	TF	3	20.81
hsa-mir-335-5p	miRNA	3	10.31
ETS1	TF	3	7.63
HCK	hub gene	3	6.61
NFKB1	TF	3	6.08
hsa-mir-146a-5p	miRNA	3	1.27
TCF3	TF	2	2.83
STAT3	TF	2	2.83
RELA	TF	2	2.65
USF1	TF	2	2.65
NFKB2	TF	2	2.65
CTCF	TF	2	2.65
hsa-miR-181b	miRNA	2	1.98
hsa-miR-181c	miRNA	2	1.98
hsa-miR-181d	miRNA	2	1.98
hsa-miR-543	miRNA	2	1.98
PECAM1	hub gene	2	1.22

## Sheet: S5
Supp. TABLE 5
Characteristics of studies included in the full-scale literature search via Pubmed
DEPRESSION
Reference	Sample size	Tissue	Method	Upregulated miRNAs (no)	Downregulated miRNAs (no)
doi.org/10.1016/j.jpsychires.2014.08.007	81 patients/41 controls	Blood	qRT-PCR	21	5
doi.org/10.1371/journal.pone.0121975	6 patients/6 controls	CSF and serum	qRT-PCR	11	5
doi:10.1038/tp.2012.112	16 patients/8 controls	Blood	qRT-PCR	21	10
doi.org/10.1371/journal.pone.0086469	15 patients/15 controls	Brain	qRT-PCR	7	4
/doi.org/10.1371/journal.pone.0063648	40 patients/40 controls	Blood	qRT-PCR	2	0
doi.org/10.1371/journal.pone.0033201	18 patients/17 controls	Brain	qRT-PCR	0	37
doi: 10.1038/tp.2012.112	16 patients/13 controls	Blood	qRT-PCR	9	0
DOI: 10.1017/S1461145713000941	15 patients/16 controls	Brain	qRT-PCR	4	0
DOI: 10.1016/j.ejpsy.2017.10.002	1 patient/1 control	Blood	small RNA-seq	12	20
https://doi.org/10.1016/j.jad.2016.04.021	20 patients/20 controls	Blood	microarray	6	6
https://doi.org/10.1016/j.jad.2010.05.019	1088 patients/1102 controls	Blood	qRT-PCR	1	0
https://doi.org/10.1590/1414-431X20187212	84 patients/78 controls	Blood	qRT-PCR	4	0
https://doi.org/10.3390/cells8070647	84 patients/43 controls	Blood	qRT-PCR	3	4
https://doi.org/10.1038/s41398-020-0773-2	35 patients/35 controls	Blood	qRT-PCR	12	1
https://doi.org/10.1038/ncomms15497	124 patients/134 controls	Blood	qRT-PCR	4	0
https://doi.org/10.4306/pi.2016.13.5.549	16 patients/16 controls	Blood	qRT-PCR	22	17
https://doi.org/10.1093/ijnp/pyaa029	84 patients/84 controls	Blood	small RNA-seq	33	0
https://doi.org/10.1038/s41386-020-00861-y	15 patients/15 controls	Brain	small RNA-seq	4	14
https://doi.org/10.1371/journal.pone.0086469.t003	15 patients/15 controls	Blood	qRT-PCR	7	2
https://doi.org/10.1186/s40246-021-00354-z	4 patients/4 controls	Blood	small RNA-seq	1	1
https://doi.org/10.1016/j.bionps.2022.100049	42 patients/18 controls	Blood	qRT-PCR	17	16
https://doi.org/10.1038/s41380-020-00953-7	63 patients/54 controls	Brain	qRT-PCR	4	28
https://doi.org/10.1038/s41598-017-04300-9	9 patients/11 controls	Brain	qRT-PCR	10	3
https://doi.org/10.1016/j.ejpsy.2017.10.002	15 patients/15 controls	Blood	qRT-PCR	12	20
DOI: 10.1038/s41398-023-02326-4	65 patients/51 controls	Blood	qRT-PCR	1	4
10.1016/j.jpsychires.2019.05.018	167 patients/84 controls	Blood	qRT-PCR	1	0
https://doi.org/10.1371/journal.pone.0121975	32 patients/21 controls	Blood	qRT-PCR	34	5
https://doi.org/10.3389/fpsyt.2020.00757	59 patients/18 controls	Blood	microarray	6	28
https://doi.org/10.1016/j.euroneuro.2012.06.013	50 patients/41 controls	Blood	qRT-PCR	3	1
doi.org/10.1177/03000605211006633	11 patients/11 controls	Blood	qRT-PCR	0	3
https://doi.org/10.1016/j.neulet.2017.06.019	17 patients/15 controls	Blood	qRT-PCR	0	3
https://doi.org/10.1016/j.jpsychires.2019.01.019	63 patients/53 controls	Blood	qRT-PCR	0	1
https://doi.org/10.1038/s41398-020-0773-2	35 patients/35 controls	Blood	qRT-PCR	0	1
https://doi.org/10.1038/mp.2016.40	9 patients/8 controls	Blood	qRT-PCR	0	20
https://doi.org/10.1186/s13148-015-0099-8	69 patients/100 controls	Blood	qRT-PCR	0	1
DOI: https://doi.org/10.4306/pi.2016.13.5.549	5 patients/5 controls	Blood	qRT-PCR	23	17
https://doi.org/10.3892/ijmm.2017.3235	13 patients/11 controls	Blood	qRT-PCR	0	1
10.1016/j.jad.2016.01.017	14 patients/14 controls	Blood	qRT-PCR	0	3
LOW VITAMIN D
Reference	Sample size	Tissue	Method	Upregulated miRNAs (no)	Downregulated miRNAs (no)
doi: 10.3109/14767058.2010.538454	no data	Blood	qRT-PCR	7	10
doi: 10.2174/2211536604666150414203919	5 patients/5 controls	Blood	qRT-PCR	1	0
https://doi.org/10.1155/2021/3719919	55 patients/45 controls	Blood	qRT-PCR	1	1
https://doi.org/10.1155/2022/3838126	78 patients/82 controls	Blood	qRT-PCR	3	14
https://doi.org/10.1155/2021/6662651	70 patients/40 controls	Blood	qRT-PCR	2	2
https://doi.org/10.1186/1475-2840-13-8	no data	Blood	qRT-PCR	2	2
https://doi.org/10.18632/oncotarget.19062	42 patients/48 controls	Blood	qRT-PCR	0	6
https://doi.org/10.1017/S095442242100038X.	11 patients/11 controls	Blood	qRT-PCR	10	10
doi: 10.1038/s41598-017-00431-1	40 patients/40 controls	Blood	qRT-PCR	1	0
https://doi.org/10.3390/jpm11040307	31 patients/42 controls	Blood	qRT-PCR	2	4
https://doi.org/10.1016/j.mce.2019.02.012	20 patients/25 controls	Blood	qRT-PCR	1	0
DOI: 10.1038/s41598-021-90605-9	17 patients/23 controls	Blood	qRT-PCR	0	1
https://doi.org/10.3390/ijms20215272	55 patients/31 controls	Blood	qRT-PCR	3	0
https://doi.org/10.1002/jcp.28373	20 patients/20 controls	Blood	qRT-PCR	0	1
https://doi.org/10.3390/ncrna9050060	23 patients/30 controls	Blood	qRT-PCR	1	1
https://doi.org/10.1210/clinem/dgz300	86 patients/14 controls	Blood	qRT-PCR	0	24
DOI: 10.2174/2211536610666211221151949	no data	Blood	qRT-PCR	8	0
DOI: 10.1155/2021/3719919	45 patients/55 controls	Blood	qRT-PCR	1	1
doi: 10.1038/s41598-017-16113-x	14 patients/14 controls	Blood	qRT-PCR	2	7
